# Supplementary material for: Effects of Protein-Rich Nutritional Composition Supplementation on Sarcopenia Indices and Physical Activity during Resistance Exercise Training in Older Women with Knee Osteoarthritis
Source: Nutrients. 2021 Jul 21;13(8):2487. doi: 10.3390/nu13082487 (PMC8399515; doi:10.3390/nu13082487)
Supplement: Supplementary file 1 [file nutrients-13-02487-s001.zip]

Archive with 1 entries (1 files):
- nutrients-1306568-supplementary.pdf
